# Supplementary material for: The Role of Iron and Zinc in the Treatment of ADHD among Children and Adolescents: A Systematic Review of Randomized Clinical Trials
Source: Nutrients. 2021 Nov 13;13(11):4059. doi: 10.3390/nu13114059 (PMC8618748; doi:10.3390/nu13114059)
Supplement: Supplementary file 1 [file nutrients-13-04059-s001.zip]

Archive with 1 entries (1 files):
- nutrients-1405611-supplementary.pdf
